# Supplementary material for: Surgical Outcomes and Complications of Distal Nasal Reconstruction: A Systematic Review and Meta-Analysis
Source: J Clin Med. 2025 Nov 11;14(22):7983. doi: 10.3390/jcm14227983 (PMC12653132; doi:10.3390/jcm14227983)
Supplement: Supplementary file 1 [file jcm-14-07983-s001.zip]

Archive with 2 entries (2 files):
- jcm-3962090 PRISMA_2020_checklist 11.2.pdf
- Supplementary Materials.pdf
